# Supplementary material for: Analysis and Optimization of Conditions for the Use of 2′,7′-Dichlorofluorescein Diacetate in Cultured Hepatocytes
Source: Antioxidants (Basel). 2021 Apr 26;10(5):674. doi: 10.3390/antiox10050674 (PMC8147027; doi:10.3390/antiox10050674)
Supplement: Supplementary file 1 [file antioxidants-10-00674-s001.zip]

Archive with 1 entries (1 files):
- antioxidants-1132658-supplementary.pdf
